# Supplementary material for: Proteomic Characterization of Inbreeding-Related Cold Sensitivity in Drosophila melanogaster
Source: PLoS One. 2013 May 2;8(5):e62680. doi: 10.1371/journal.pone.0062680 (PMC3642220; doi:10.1371/journal.pone.0062680)
Supplement: Table S2 — Decision table results from the limma analysis. The table lists for every protein spot, whether a specified contrasts was significant or not. (XLS) [file pone.0062680.s002.xls]

## Sheet: decision limma
ID	Treatment within IC	Treatment within L	Treatment within OC	IC vs OC within Permissive condition	IC vs L within Permissive condition	OC vs L within Permissive condition	IC vs OC within Restrictive condition	IC vs L within Restrictive condition	OC vs L within Restrictive condition	Interaction L vs IC	Interaction L vs OC	Interaction IC vs OC
SN108	0	-1	0	0	0	0	0	-1	-1	1	1	0
SN204	0	0	0	1	1	-1	1	1	-1	0	0	0
SN307	0	1	0	0	1	1	1	1	1	-1	0	0
SN610	0	-1	0	0	0	0	0	-1	-1	1	1	0
SN708	-1	0	0	-1	1	1	0	1	1	-1	0	0
SN1102	0	-1	0	0	0	0	0	-1	-1	1	1	0
SN1406	0	0	0	-1	-1	0	-1	-1	0	0	0	0
SN1703	-1	0	0	0	0	0	1	1	0	-1	0	0
SN1706	0	0	0	-1	-1	0	0	0	0	0	0	0
SN2101	0	0	0	-1	-1	0	-1	-1	0	0	0	0
SN2103	-1	0	0	-1	-1	-1	-1	-1	0	-1	0	1
SN2210	0	1	0	0	-1	-1	0	-1	-1	-1	-1	0
SN2404	0	1	0	-1	-1	-1	-1	-1	0	-1	-1	0
SN3305	0	0	0	-1	-1	0	0	0	0	-1	0	0
SN4001	1	0	-1	1	1	-1	1	1	-1	0	-1	-1
SN4108	0	1	0	0	-1	-1	0	-1	-1	0	0	0
SN4301	0	1	0	-1	-1	-1	-1	-1	0	-1	0	0
SN4303	1	0	0	-1	-1	0	-1	-1	0	1	0	-1
SN4311	0	0	0	-1	-1	0	-1	-1	0	0	0	0
SN4703	0	1	0	-1	0	1	-1	1	1	-1	0	0
SN5302	0	0	1	0	-1	0	1	0	-1	0	0	0
SN5401	-1	0	0	-1	-1	0	-1	-1	-1	-1	0	1
SN6407	0	0	0	0	-1	0	0	-1	0	0	0	0
SN6509	0	0	0	-1	-1	0	-1	-1	0	-1	0	0
SN6601	0	0	1	1	1	0	1	1	-1	0	1	0
SN6603	0	0	0	0	-1	-1	0	-1	-1	0	0	0
SN6605	1	1	1	-1	-1	0	-1	-1	0	1	0	-1
SN6609	-1	1	0	-1	-1	-1	-1	-1	-1	-1	0	1
SN6611	1	0	0	-1	-1	1	-1	-1	1	1	0	-1
SN7102	0	1	0	0	-1	-1	0	-1	-1	0	0	0
SN7404	0	0	0	-1	-1	0	-1	-1	0	0	0	0
SN7503	1	0	0	-1	-1	0	-1	-1	0	1	0	-1
SN7504	-1	1	0	-1	-1	-1	-1	-1	-1	-1	0	1
SN8103	0	0	0	-1	-1	-1	-1	-1	-1	0	0	0
SN8104	1	1	0	-1	-1	0	-1	-1	0	0	0	0
SN8204	1	0	0	-1	-1	0	-1	-1	0	0	0	0
SN8404	0	0	0	1	0	-1	1	0	-1	0	0	0
SN8406	1	0	0	-1	-1	-1	-1	-1	-1	1	0	-1
SN8502	0	0	0	0	-1	-1	0	-1	-1	0	0	0
SN8503	0	0	0	0	-1	-1	0	-1	-1	0	0	0
SN8508	1	1	0	-1	-1	0	-1	-1	0	0	0	0
SN5704	0	1	0	-1	-1	0	-1	-1	0	0	0	0
SN8505	0	1	0	-1	0	1	-1	1	1	0	0	0
SN8107	0	0	0	-1	0	1	-1	0	1	0	0	0
SN4103U	0	0	0	0	0	0	0	0	0	0	0	0
SN2201U	0	0	0	0	0	0	0	0	0	0	0	0
SN1203U	0	0	0	1	1	0	0	0	0	0	0	0
SN3402U	0	0	0	0	0	0	0	1	0	0	0	0
SN3405U	0	0	0	0	0	0	0	0	0	0	0	0
SN2302U	1	0	0	1	1	0	0	0	0	1	0	-1
SN4104U	0	0	0	0	0	0	0	0	0	0	0	0
SN2104U	0	0	0	0	0	0	0	0	0	0	0	0
SN3104U	0	0	0	0	0	0	0	0	0	0	0	0
SN3102U	0	0	0	0	0	0	0	0	0	0	0	0

## Sheet: legend
Decision table results from limma
The table lists for every protein spot, whether a specified contrasts was not-significant (0) or significant (either 1 or -1)
These are the specified contrasts:
Treatment within IC	Res.(InbredC_P_1 + InbredC_P_2)/2 - (InbredC_R_1 + InbredC_R_2)/2
Treatment within L	Res.(Lethal_P_1 + Lethal_P_2)/2 - (Lethal_R_1 + Lethal_R_2)/2
Treatment within OC	Res.(OutbredC_P_1 + OutbredC_P_2)/2 - (OutbredC_R_1 + OutbredC_R_2)/2
IC vs OC within Permissive condition	Res.(InbredC_P_1 + InbredC_P_2)/2 - (OutbredC_P_1 + OutbredC_P_2)/2
IC vs L within Permissive condition	Res.(InbredC_P_1 + InbredC_P_2)/2 - (Lethal_P_1 + Lethal_P_2)/2
OC vs L within Permissive condition	Res.(OutbredC_P_1 + OutbredC_P_2)/2 - (Lethal_P_1 + Lethal_P_2)/2
IC vs OC within Restrictive condition	Res.(InbredC_R_1 + InbredC_R_2)/2 - (OutbredC_R_1 + OutbredC_R_2)/2
IC vs L within Restrictive condition	Res.(InbredC_R_1 + InbredC_R_2)/2 - (Lethal_R_1 + Lethal_R_2)/2
OC vs L within Restrictive condition	Res.(OutbredC_R_1 + OutbredC_R_2)/2 - (Lethal_R_1 + Lethal_R_2)/2
Interaction L vs IC	Res. ((Lethal_R_1+Lethal_R_2)-(Lethal_P_1+Lethal_P_2))-((InbredC_R_1+InbredC_R_2)-(InbredC_P_1+InbredC_P_2))
Interaction L vs OC	Res. ((Lethal_R_1+Lethal_R_2)-(Lethal_P_1+Lethal_P_2))-((OutbredC_R_1+OutbredC_R_2)-(OutbredC_P_1+OutbredC_P_2))
Interaction IC vs OC	Res. ((InbredC_R_1+InbredC_R_2)-(InbredC_P_1+InbredC_P_2))-((OutbredC_R_1+OutbredC_R_2)-(OutbredC_P_1+OutbredC_P_2))
