# Supplementary material for: Proteomic Characterization of Inbreeding-Related Cold Sensitivity in Drosophila melanogaster
Source: PLoS One. 2013 May 2;8(5):e62680. doi: 10.1371/journal.pone.0062680 (PMC3642220; doi:10.1371/journal.pone.0062680)
Supplement: Table S3 — Output from functional annotation clustering at the DAVID website. (XLS) [file pone.0062680.s003.xls]

## Sheet: Blad1
Output from functional annotation clustering at the DAVID website (http://david.abcc.ncifcrf.gov/)
Annotation Cluster 1	Enrichment Score: 3.989955380724251
Category	Term	Count	%	PValue	Genes	List Total	Pop Hits	Pop Total	Fold Enrichment	Bonferroni	Benjamini	FDR
GOTERM_BP_FAT	GO:0019318~hexose metabolic process	9	18.75	5.81415e-09	FBGN0023477, FBGN0032069, FBGN0003067, FBGN0003076, FBGN0027580, FBGN0034356, FBGN0027611, FBGN0028325, FBGN0001258	40	85	7937	21.0097	1.75587e-06	1.75587e-06	7.77733e-06
GOTERM_BP_FAT	GO:0005996~monosaccharide metabolic process	9	18.75	1.67418e-08	FBGN0023477, FBGN0032069, FBGN0003067, FBGN0003076, FBGN0027580, FBGN0034356, FBGN0027611, FBGN0028325, FBGN0001258	40	97	7937	18.4106	5.05601e-06	2.52801e-06	2.23948e-05
KEGG_PATHWAY	dme00620:Pyruvate metabolism	9	18.75	6.50554e-08	FBGN0003067, FBGN0027552, FBGN0086254, FBGN0002719, FBGN0027580, FBGN0036857, FBGN0034356, FBGN0028325, FBGN0001258	28	47	2054	14.0471	2.53716e-06	2.53716e-06	5.9161e-05
GOTERM_BP_FAT	GO:0006006~glucose metabolic process	7	14.5833	4.2939e-07	FBGN0023477, FBGN0003067, FBGN0003076, FBGN0027580, FBGN0034356, FBGN0028325, FBGN0001258	40	61	7937	22.7701	0.000129667	4.32244e-05	0.000574375
GOTERM_BP_FAT	GO:0006090~pyruvate metabolic process	4	8.33333	3.84655e-05	FBGN0003067, FBGN0027580, FBGN0034356, FBGN0028325	40	14	7937	56.6929	0.0115496	0.00289999	0.0514414
GOTERM_BP_FAT	GO:0034637~cellular carbohydrate biosynthetic process	4	8.33333	0.000206731	FBGN0003067, FBGN0003076, FBGN0027580, FBGN0034356	40	24	7937	33.0708	0.0605299	0.0103526	0.276182
GOTERM_BP_FAT	GO:0006094~gluconeogenesis	3	6.25	0.000233096	FBGN0003067, FBGN0027580, FBGN0034356	40	5	7937	119.055	0.0679821	0.0100072	0.311353
KEGG_PATHWAY	dme00010:Glycolysis / Gluconeogenesis	6	12.5	0.000452941	FBGN0003067, FBGN0003076, FBGN0036857, FBGN0034356, FBGN0028325, FBGN0001258	28	52	2054	8.46429	0.0175135	0.00879544	0.411148
GOTERM_BP_FAT	GO:0019319~hexose biosynthetic process	3	6.25	0.000646608	FBGN0003067, FBGN0027580, FBGN0034356	40	8	7937	74.4094	0.177444	0.0241217	0.861487
GOTERM_BP_FAT	GO:0046364~monosaccharide biosynthetic process	3	6.25	0.000828774	FBGN0003067, FBGN0027580, FBGN0034356	40	9	7937	66.1417	0.221506	0.027438	1.10295
GOTERM_BP_FAT	GO:0046165~alcohol biosynthetic process	3	6.25	0.00150533	FBGN0003067, FBGN0027580, FBGN0034356	40	12	7937	49.6062	0.365521	0.0444757	1.99496
KEGG_PATHWAY	dme00020:Citrate cycle (TCA cycle)	5	10.4167	0.00224612	FBGN0003067, FBGN0027580, FBGN0034356, FBGN0024957, FBGN0028325	28	44	2054	8.33604	0.0839619	0.0288093	2.02414
GOTERM_BP_FAT	GO:0016051~carbohydrate biosynthetic process	4	8.33333	0.00254005	FBGN0003067, FBGN0003076, FBGN0027580, FBGN0034356	40	56	7937	14.1732	0.536093	0.0573709	3.34482
GOTERM_BP_FAT	GO:0006091~generation of precursor metabolites and energy	3	6.25	0.288956	FBGN0003076, FBGN0028325, FBGN0001258	40	217	7937	2.7432	1	0.971314	98.9556
GOTERM_CC_FAT	GO:0005739~mitochondrion	4	8.33333	0.465989	FBGN0003067, FBGN0027580, FBGN0034356, FBGN0037146	22	571	4786	1.52396	1	0.999713	99.7746
Annotation Cluster 2	Enrichment Score: 2.273405291218592
Category	Term	Count	%	PValue	Genes	List Total	Pop Hits	Pop Total	Fold Enrichment	Bonferroni	Benjamini	FDR
GOTERM_BP_FAT	GO:0006006~glucose metabolic process	7	14.5833	4.2939e-07	FBGN0023477, FBGN0003067, FBGN0003076, FBGN0027580, FBGN0034356, FBGN0028325, FBGN0001258	40	61	7937	22.7701	0.000129667	4.32244e-05	0.000574375
GOTERM_BP_FAT	GO:0019320~hexose catabolic process	3	6.25	0.0187143	FBGN0023477, FBGN0028325, FBGN0001258	40	43	7937	13.8436	0.996672	0.299933	22.3303
GOTERM_BP_FAT	GO:0006007~glucose catabolic process	3	6.25	0.0187143	FBGN0023477, FBGN0028325, FBGN0001258	40	43	7937	13.8436	0.996672	0.299933	22.3303
GOTERM_BP_FAT	GO:0046365~monosaccharide catabolic process	3	6.25	0.0195453	FBGN0023477, FBGN0028325, FBGN0001258	40	44	7937	13.529	0.997423	0.295773	23.2055
GOTERM_BP_FAT	GO:0044275~cellular carbohydrate catabolic process	3	6.25	0.0257825	FBGN0023477, FBGN0028325, FBGN0001258	40	51	7937	11.6721	0.999625	0.354834	29.4893
GOTERM_BP_FAT	GO:0046164~alcohol catabolic process	3	6.25	0.0257825	FBGN0023477, FBGN0028325, FBGN0001258	40	51	7937	11.6721	0.999625	0.354834	29.4893
GOTERM_BP_FAT	GO:0016052~carbohydrate catabolic process	3	6.25	0.0624123	FBGN0023477, FBGN0028325, FBGN0001258	40	83	7937	7.17199	1	0.570954	57.7706
Annotation Cluster 3	Enrichment Score: 2.177836375339126
Category	Term	Count	%	PValue	Genes	List Total	Pop Hits	Pop Total	Fold Enrichment	Bonferroni	Benjamini	FDR
GOTERM_BP_FAT	GO:0009309~amine biosynthetic process	4	8.33333	0.00153181	FBGN0001208, FBGN0004907, FBGN0032076, FBGN0037146	40	47	7937	16.8872	0.370583	0.041214	2.02972
GOTERM_BP_FAT	GO:0044271~nitrogen compound biosynthetic process	6	12.5	0.00532499	FBGN0001208, FBGN0036030, FBGN0004907, FBGN0032076, FBGN0037146, FBGN0038467	40	233	7937	5.10966	0.800601	0.10192	6.89296
GOTERM_BP_FAT	GO:0018130~heterocycle biosynthetic process	3	6.25	0.0358894	FBGN0001208, FBGN0004907, FBGN0037146	40	61	7937	9.75861	0.999984	0.440629	38.6702
Annotation Cluster 4	Enrichment Score: 1.0139434381520964
Category	Term	Count	%	PValue	Genes	List Total	Pop Hits	Pop Total	Fold Enrichment	Bonferroni	Benjamini	FDR
GOTERM_CC_FAT	GO:0005811~lipid particle	8	16.6667	5.8824e-05	FBGN0023529, FBGN0001208, FBGN0002564, FBGN0026761, FBGN0027580, FBGN0037607, FBGN0037146, FBGN0039562	22	249	4786	6.98941	0.00305427	0.00305427	0.0571367
GOTERM_MF_FAT	GO:0017076~purine nucleotide binding	11	22.9167	0.0541393	FBGN0023529, FBGN0003887, FBGN0003067, FBGN0023507, FBGN0026761, FBGN0027580, FBGN0030593, FBGN0023143, FBGN0031497, FBGN0034356, FBGN0039562	47	989	7918	1.87376	0.999763	0.999763	48.5558
GOTERM_MF_FAT	GO:0000166~nucleotide binding	12	25	0.0806999	FBGN0023529, FBGN0003887, FBGN0003067, FBGN0023507, FBGN0002719, FBGN0026761, FBGN0027580, FBGN0030593, FBGN0023143, FBGN0031497, FBGN0034356, FBGN0039562	47	1206	7918	1.6763	0.999997	0.957376	63.3883
SP_PIR_KEYWORDS	ligase	3	6.25	0.149221	FBGN0027580, FBGN0023143, FBGN0031497	47	193	12980	4.2928	0.999986	0.844083	81.1286
GOTERM_MF_FAT	GO:0032555~purine ribonucleotide binding	9	18.75	0.160764	FBGN0023529, FBGN0003887, FBGN0003067, FBGN0026761, FBGN0027580, FBGN0023143, FBGN0031497, FBGN0034356, FBGN0039562	47	923	7918	1.6427	1	0.994794	87.6674
GOTERM_MF_FAT	GO:0032553~ribonucleotide binding	9	18.75	0.160764	FBGN0023529, FBGN0003887, FBGN0003067, FBGN0026761, FBGN0027580, FBGN0023143, FBGN0031497, FBGN0034356, FBGN0039562	47	923	7918	1.6427	1	0.994794	87.6674
GOTERM_MF_FAT	GO:0030554~adenyl nucleotide binding	8	16.6667	0.187347	FBGN0023529, FBGN0023507, FBGN0026761, FBGN0027580, FBGN0030593, FBGN0023143, FBGN0031497, FBGN0039562	47	812	7918	1.65978	1	0.994407	91.6031
GOTERM_MF_FAT	GO:0001883~purine nucleoside binding	8	16.6667	0.191418	FBGN0023529, FBGN0023507, FBGN0026761, FBGN0027580, FBGN0030593, FBGN0023143, FBGN0031497, FBGN0039562	47	817	7918	1.64963	1	0.989464	92.0919
GOTERM_MF_FAT	GO:0001882~nucleoside binding	8	16.6667	0.197182	FBGN0023529, FBGN0023507, FBGN0026761, FBGN0027580, FBGN0030593, FBGN0023143, FBGN0031497, FBGN0039562	47	824	7918	1.63561	1	0.974279	92.7394
GOTERM_MF_FAT	GO:0005524~ATP binding	6	12.5	0.441734	FBGN0023529, FBGN0026761, FBGN0027580, FBGN0023143, FBGN0031497, FBGN0039562	47	748	7918	1.35135	1	0.998061	99.9052
GOTERM_MF_FAT	GO:0032559~adenyl ribonucleotide binding	6	12.5	0.444098	FBGN0023529, FBGN0026761, FBGN0027580, FBGN0023143, FBGN0031497, FBGN0039562	47	750	7918	1.34774	1	0.997182	99.9099
SP_PIR_KEYWORDS	nucleotide-binding	4	8.33333	0.494764	FBGN0023529, FBGN0003887, FBGN0003067, FBGN0023143	47	743	12980	1.48678	1	0.986193	99.9128
Annotation Cluster 5	Enrichment Score: 0.9719567860476112
Category	Term	Count	%	PValue	Genes	List Total	Pop Hits	Pop Total	Fold Enrichment	Bonferroni	Benjamini	FDR
SP_PIR_KEYWORDS	ubl conjugation pathway	3	6.25	0.0471108	FBGN0032216, FBGN0010288, FBGN0023143	47	98	12980	8.45419	0.964196	0.565008	39.2221
GOTERM_BP_FAT	GO:0019941~modification-dependent protein catabolic process	4	8.33333	0.0495601	FBGN0032216, FBGN0010288, FBGN0023143, FBGN0023175	40	169	7937	4.69645	1	0.535846	49.335
GOTERM_BP_FAT	GO:0043632~modification-dependent macromolecule catabolic process	4	8.33333	0.050283	FBGN0032216, FBGN0010288, FBGN0023143, FBGN0023175	40	170	7937	4.66882	1	0.523806	49.848
GOTERM_MF_FAT	GO:0008234~cysteine-type peptidase activity	3	6.25	0.0545111	FBGN0032216, FBGN0010288, FBGN0030038	47	65	7918	7.77545	0.999777	0.985064	48.7968
GOTERM_BP_FAT	GO:0044257~cellular protein catabolic process	4	8.33333	0.0601497	FBGN0032216, FBGN0010288, FBGN0023143, FBGN0023175	40	183	7937	4.33716	1	0.573255	56.3868
GOTERM_BP_FAT	GO:0051603~proteolysis involved in cellular protein catabolic process	4	8.33333	0.0601497	FBGN0032216, FBGN0010288, FBGN0023143, FBGN0023175	40	183	7937	4.33716	1	0.573255	56.3868
SP_PIR_KEYWORDS	Protease	4	8.33333	0.0666253	FBGN0032216, FBGN0010288, FBGN0023175, FBGN0012037	47	264	12980	4.1844	0.991413	0.613835	50.9072
GOTERM_BP_FAT	GO:0030163~protein catabolic process	4	8.33333	0.0743255	FBGN0032216, FBGN0010288, FBGN0023143, FBGN0023175	40	200	7937	3.9685	1	0.621615	64.41
GOTERM_BP_FAT	GO:0006511~ubiquitin-dependent protein catabolic process	3	6.25	0.0804033	FBGN0032216, FBGN0010288, FBGN0023175	40	96	7937	6.20078	1	0.636707	67.412
GOTERM_BP_FAT	GO:0044265~cellular macromolecule catabolic process	4	8.33333	0.0976162	FBGN0032216, FBGN0010288, FBGN0023143, FBGN0023175	40	225	7937	3.52756	1	0.696714	74.6902
GOTERM_BP_FAT	GO:0009057~macromolecule catabolic process	4	8.33333	0.154031	FBGN0032216, FBGN0010288, FBGN0023143, FBGN0023175	40	277	7937	2.86534	1	0.846027	89.3279
SP_PIR_KEYWORDS	hydrolase	8	16.6667	0.261178	FBGN0032216, FBGN0032069, FBGN0010288, FBGN0023175, FBGN0027611, FBGN0012037, FBGN0034512, FBGN0030038	47	1470	12980	1.50297	1	0.901794	95.5995
GOTERM_BP_FAT	GO:0006508~proteolysis	6	12.5	0.287746	FBGN0032216, FBGN0010288, FBGN0023143, FBGN0023175, FBGN0012037, FBGN0030038	40	731	7937	1.62866	1	0.974263	98.9315
GOTERM_MF_FAT	GO:0070011~peptidase activity, acting on L-amino acid peptides	5	10.4167	0.480361	FBGN0032216, FBGN0010288, FBGN0023175, FBGN0012037, FBGN0030038	47	612	7918	1.37637	1	0.996899	99.9597
GOTERM_MF_FAT	GO:0008233~peptidase activity	5	10.4167	0.526413	FBGN0032216, FBGN0010288, FBGN0023175, FBGN0012037, FBGN0030038	47	648	7918	1.29991	1	0.998028	99.9867
Annotation Cluster 6	Enrichment Score: 0.8349332279250844
Category	Term	Count	%	PValue	Genes	List Total	Pop Hits	Pop Total	Fold Enrichment	Bonferroni	Benjamini	FDR
SP_PIR_KEYWORDS	cytoplasm	6	12.5	0.0184825	FBGN0004574, FBGN0023477, FBGN0004907, FBGN0023175, FBGN0260049, FBGN0001258	47	436	12980	3.80051	0.723963	0.348888	17.5105
SP_PIR_KEYWORDS	alternative splicing	4	8.33333	0.373965	FBGN0003067, FBGN0004907, FBGN0023175, FBGN0260049	47	616	12980	1.79331	1	0.960506	99.2035
UP_SEQ_FEATURE	splice variant	4	8.33333	0.452491	FBGN0003067, FBGN0004907, FBGN0023175, FBGN0260049	13	604	2975	1.51554	1	1	99.6725
Annotation Cluster 7	Enrichment Score: 0.5498205015563973
Category	Term	Count	%	PValue	Genes	List Total	Pop Hits	Pop Total	Fold Enrichment	Bonferroni	Benjamini	FDR
GOTERM_MF_FAT	GO:0005525~GTP binding	3	6.25	0.276923	FBGN0003887, FBGN0003067, FBGN0034356	47	178	7918	2.83935	1	0.992277	97.9182
GOTERM_MF_FAT	GO:0032561~guanyl ribonucleotide binding	3	6.25	0.283424	FBGN0003887, FBGN0003067, FBGN0034356	47	181	7918	2.79229	1	0.989376	98.1311
GOTERM_MF_FAT	GO:0019001~guanyl nucleotide binding	3	6.25	0.28559	FBGN0003887, FBGN0003067, FBGN0034356	47	182	7918	2.77695	1	0.98506	98.1974
Annotation Cluster 8	Enrichment Score: 0.2690373554683124
Category	Term	Count	%	PValue	Genes	List Total	Pop Hits	Pop Total	Fold Enrichment	Bonferroni	Benjamini	FDR
SP_PIR_KEYWORDS	metal-binding	6	12.5	0.149259	FBGN0001208, FBGN0003067, FBGN0003076, FBGN0036030, FBGN0002719, FBGN0012037	47	796	12980	2.08169	0.999986	0.796763	81.1374
GOTERM_MF_FAT	GO:0046872~metal ion binding	10	20.8333	0.693474	FBGN0022355, FBGN0001208, FBGN0032069, FBGN0003067, FBGN0003076, FBGN0036030, FBGN0002719, FBGN0027611, FBGN0024957, FBGN0012037	47	1718	7918	0.980606	1	0.999912	99.9999
GOTERM_MF_FAT	GO:0043169~cation binding	10	20.8333	0.725723	FBGN0022355, FBGN0001208, FBGN0032069, FBGN0003067, FBGN0003076, FBGN0036030, FBGN0002719, FBGN0027611, FBGN0024957, FBGN0012037	47	1764	7918	0.955034	1	0.999939	100
GOTERM_MF_FAT	GO:0043167~ion binding	10	20.8333	0.731117	FBGN0022355, FBGN0001208, FBGN0032069, FBGN0003067, FBGN0003076, FBGN0036030, FBGN0002719, FBGN0027611, FBGN0024957, FBGN0012037	47	1772	7918	0.950723	1	0.999916	100
GOTERM_MF_FAT	GO:0046914~transition metal ion binding	7	14.5833	0.822402	FBGN0022355, FBGN0001208, FBGN0032069, FBGN0003067, FBGN0027611, FBGN0024957, FBGN0012037	47	1354	7918	0.870958	1	0.999992	100
