# Supplementary material for: Proteomic Characterization of Inbreeding-Related Cold Sensitivity in Drosophila melanogaster
Source: PLoS One. 2013 May 2;8(5):e62680. doi: 10.1371/journal.pone.0062680 (PMC3642220; doi:10.1371/journal.pone.0062680)
Supplement: Table S4 — Primer sequences used in RT-qPCR experiment, and their associated information. (XLS) [file pone.0062680.s004.xls]

## Sheet: Blad1
Gene name	Symbol	FlyBase ID	Objective	Forward Primer	Reverse Primer	Target Transcript	Amplicon	Efficiency	R squared
Angiotensin converting enzyme	Ance	FBgn0012037	GOI	TTACCAAGCTGCCACAGGAC	GGTGAGATAAAAGTCCCAGGCG	RA, RB	104 bp	1.94	0.983
beta-Tubulin at 56D	beta-Tub56D	FBgn0003887	GOI	GTTTGTGTTGTGTTCGACTGC	GATGATCTCCCAGAACTTGGC	RB	148 bp	1.98	0.997
CG11796	CG11796	FBgn0036992	GOI	GTGATAATGACCAGCTATACTGAC	GCCAACGTAGAAGGTTAAGTG	RA	87 bp	1.97	0.996
CG18067	CG18067	FBgn0034512	GOI	ATAAATTAGAGGCGGAGGCA	GATCCCTTTGAATATCAGCCA	RA	96 bp	1.98	0.992
phosphoglucose mutase	Pgm	FBgn0003076	GOI	GCTTTGGGCGGCATTGTTTTG	GTCCTCCGTTCTCGCAGTTG	RA	91 bp	1.97	0.996
prophenol oxidase A1	ProPO-A1	FBgn0261362	GOI	CGTTTACACCAAGGATCGTG	AGGCGGAAGGTTCTACAAAG	RA	143 bp	1.99	0.99
Tal	Tal	FBgn0023477	GOI	TTGGGCAATGGGAAGTGATCG	TGTTGATGGCTTCAAAGTCGC	RA	113 bp	1.93	0.998
alpha-Tubulin at 84B	alpha-Tub84B	FBgn0003884	REF	GTTTGTCAAGCCTCATAGCC	TGGATAGAGATACATTCACGCA	RA	151 bp	1.97	0.997
forkhead domain 68A	fd68A (Mnf)	FBgn0036134	REF	GCTAGTCCACGTCAGGGTTTC	GTCTGGAACAGATCCTGTGTATTG	RG, RH, RI, RJ, RK	86 bp	1.98	0.997
Elongation factor 1alpha100E	Ef1alpha100E	FBgn0000557	REF	CGTCTACAAGATCGGAGGCA	CATCTCCACAGACTTTACTTCGG	RA, RB, RC, RD	127 bp	1.88	0.997
Eukaryotic initiation factor 1A	eIF-1A	FBgn0026250	REF	TCACATTCGGGGGAAACTTCG	GTACGTCTTCAGGTTCCTGGC	RA, RB	142 bp	1.97	0.998
RNA polymerase II 215kD subunit	RpII215	FBgn0003277	REF	GTGACAAGACTGGTGGTTCGG	CCACACAAGCAATAACCTGGGA	RA	120 bp	1.94	0.999
